# Supplementary material for: Integration of Methylation and Gene Expression Deciphered Candidate Biomarkers DAB2IP and SMYD3 in Delayed Encephalopathy After Carbon Monoxide Poisoning
Source: CNS Neurosci Ther. 2025 Feb 15;31(2):e70270. doi: 10.1111/cns.70270 (PMC11829117; doi:10.1111/cns.70270)
Supplement: Supplementary file 1 — Data S1. [file CNS-31-e70270-s001.zip]

Archive with 17 entries (17 files):
- CNS70270-sup-0001-Full unedited (2).pdf
- CNS70270-sup-0001-Full unedited (3).pdf
- CNS70270-sup-0001-Full unedited (4).pdf
- CNS70270-sup-0001-Full unedited (5).pdf
- CNS70270-sup-0001-Full unedited (6).pdf
- Full unedited gelblot for Figure (1).pdf
- Full unedited gelblot for Figure (10).pdf
- Full unedited gelblot for Figure (11).pdf
- Full unedited gelblot for Figure (12).pdf
- Full unedited gelblot for Figure (2).pdf
- Full unedited gelblot for Figure (3).pdf
- Full unedited gelblot for Figure (4).pdf
- Full unedited gelblot for Figure (5).pdf
- Full unedited gelblot for Figure (6).pdf
- Full unedited gelblot for Figure (7).pdf
- Full unedited gelblot for Figure (8).pdf
- Full unedited gelblot for Figure (9).pdf
