# Supplementary material for: Integration of Methylation and Gene Expression Deciphered Candidate Biomarkers DAB2IP and SMYD3 in Delayed Encephalopathy After Carbon Monoxide Poisoning
Source: CNS Neurosci Ther. 2025 Feb 15;31(2):e70270. doi: 10.1111/cns.70270 (PMC11829117; doi:10.1111/cns.70270)
Supplement: Supplementary file 2 — Table S1. [file CNS-31-e70270-s002.xlsx]

## Sheet: Supplementary Table 1
Table S1. Primer information for differentially methylated and differentially expressed genes.
primer information	name	sequence	Segment length (bp)	Annealing temperature (℃)	GC%	number of bases	nmol/OD
NM_017008.4	R-β-actin-S	TGCTATGTTGCCCTAGACTTCG	240	60.16	50	22	4.56
	R-β-actin-A	GTTGGCATAGAGGTCTTTACGG		58.8	50	22	4.18
NM_001025762.1	R-SMYD3-S	CCCCAGTATGTCTTTGCTGAATC	263	59.37	47.83	23	4.34
	R-SMYD3-A	CCTCCTTCCATATTTGCTCGTC		58.87	50.00	22	5.02
NM_001105926.2	R-Dhx37-S	GAAGGCGATGAGGACAGGGA	252	61.33	60.00	20	4.02
	R-Dhx37-A	CGGGATGGTGAGGGATGTTT		59.74	55.00	20	4.47
NM_138710.4	R-Dab2ip-S	AGCACCCTACAATACCCACGAC	280	62.06	54.55	22	4.21
	R-Dab2ip-A	CCTCCTTACTCCTTAGCCTATCCC		61.06	54.17	24	4.63
