# Supplementary material for: Integration of Methylation and Gene Expression Deciphered Candidate Biomarkers DAB2IP and SMYD3 in Delayed Encephalopathy After Carbon Monoxide Poisoning
Source: CNS Neurosci Ther. 2025 Feb 15;31(2):e70270. doi: 10.1111/cns.70270 (PMC11829117; doi:10.1111/cns.70270)
Supplement: Supplementary file 3 — Table S2. [file CNS-31-e70270-s003.xlsx]

## Sheet: Supplementary Table 2
Table S2. The methylation pattern and annotation information of 168 DEACMP-related DMPs.
Name	NC-1.AVG_Beta	NC-2.AVG_Beta	NC-3.AVG_Beta	NC-4.AVG_Beta	NC-5.AVG_Beta	NC-6.AVG_Beta	ACMP-1.AVG_Beta	ACMP-2.AVG_Beta	ACMP-3.AVG_Beta	ACMP-4.AVG_Beta	ACMP-5.AVG_Beta	ACMP-6.AVG_Beta	DEACMP-1.AVG_Beta	DEACMP-2.AVG_Beta	DEACMP-3.AVG_Beta	DEACMP-4.AVG_Beta	DEACMP-5.AVG_Beta	DEACMP-6.AVG_Beta	CHR	MAPINFO	UCSC_REFGENE_NAME	UCSC_REFGENE_GROUP	RELATION_TO_UCSC_CPG_ISLAND
cg00098182	0.728301	0.646738	0.748555	0.466882	0.757278	0.729209	0.792873	0.741044	0.700484	0.748539	0.765854	0.795954	0.782647	0.726617	0.38278	0.278195	0.429175	0.463719	15	22993172	CYFIP1	Body	NA
cg00146240	0.105432	0.527729	0.0687779	0.0729062	0.530696	0.0852535	0.0624464	0.0327825	0.0512757	0.089273	0.0805562	0.0865801	0.524605	0.494521	0.491808	0.0815475	0.543039	0.541711	15	62899159	NA	NA	NA
cg00153856	0.042326	0.0302759	0.0195159	0.0306115	0.0264492	0.0286946	0.0191644	0.0223374	0.0143778	0.0271865	0.0318582	0.0236898	0.0187332	0.156788	0.210225	0.200453	0.152794	0.273388	1	182584341	NA	NA	Island
cg00661861	0.530226	0.724106	0.561625	0.557433	0.473659	0.463141	0.56834	0.566091	0.441237	0.441133	0.447433	0.59122	0.767026	0.573519	0.567342	0.562372	0.758286	0.749593	10	46994017	GPRIN2	5'UTR	S_Shore
cg00735237	0.436188	0.864189	0.464418	0.88378	0.48093	0.870389	0.456769	0.421981	0.886041	0.905694	0.897336	0.905589	0.453398	0.465065	0.463308	0.469179	0.454156	0.0340124	10	44398590	NA	NA	NA
cg01022501	0.830656	0.796673	0.490755	0.491366	0.476725	0.834408	0.474389	0.808673	0.476675	0.852397	0.889647	0.883931	0.529773	0.530442	0.0421941	0.0398142	0.488834	0.465509	14	93064986	RIN3	Body	NA
cg01132696	0.596006	0.444061	0.409392	0.423106	0.307442	0.528841	0.497309	0.474173	0.430302	0.42042	0.475616	0.363342	0.77536	0.50567	0.46199	0.588283	0.6913	0.449972	6	33048558	HLA-DPB1	Body	Island
cg01433855	0.850816	0.834179	0.826231	0.812905	0.826517	0.834818	0.800177	0.814022	0.819748	0.820028	0.828026	0.815851	0.835836	0.191781	0.169142	0.822916	0.180124	0.83416	9	6664752	NA	NA	NA
cg01493009	0.827043	0.795599	0.793331	0.531148	0.82651	0.809613	0.877011	0.38756	0.842351	0.847144	0.813896	0.391714	0.419405	0.387722	0.199525	0.799178	0.371522	0.393277	13	41186645	FOXO1	Body	NA
cg01650464	0.305998	0.29672	0.403333	0.304413	0.33894	0.34595	0.286311	0.235294	0.327586	0.309091	0.351136	0.328142	0.828662	0.817665	0.73485	0.255725	0.829696	0.796664	7	152218889	NA	NA	NA
cg01910953	0.873626	0.874929	0.878069	0.887542	0.877197	0.89691	0.885854	0.86483	0.872143	0.892781	0.890162	0.897987	0.519035	0.0477075	0.473365	0.47801	0.465017	0.890719	12	104807446	NA	NA	NA
cg01949832	0.697285	0.734987	0.607674	0.823969	0.636435	0.799255	0.604563	0.713854	0.594778	0.779661	0.74095	0.811827	0.36993	0.745902	0.0678233	0.595187	0.802852	0.330919	6	148644988	NA	NA	NA
cg02006792	0.051656	0.0332507	0.0326715	0.0326849	0.65822	0.418262	0.0252657	0.0320295	0.36643	0.350988	0.0333104	0.0339495	0.866109	0.865781	0.0217722	0.561166	0.431157	0.344378	X	24295207	NA	NA	NA
cg02081087	0.444346	0.485147	0.255525	0.561005	0.44006	0.276733	0.409913	0.420366	0.460758	0.359806	0.371196	0.277717	0.211612	0.208944	0.20395	0.405315	0.260618	0.233794	3	197832709	NA	NA	Island
cg02090877	0.268498	0.348114	0.288022	0.323582	0.319903	0.464027	0.344797	0.330368	0.347678	0.376147	0.348574	0.347845	0.562851	0.413371	0.53552	0.473597	0.403711	0.413397	6	8482345	LOC100506207	Body	NA
cg02096303	0.746297	0.0787523	0.408078	0.418168	0.442215	0.454482	0.0467306	0.811342	0.443809	0.435875	0.447477	0.448751	0.816289	0.841435	0.743512	0.409593	0.809142	0.788291	1	221430341	NA	NA	NA
cg02117535	0.784493	0.783159	0.846011	0.814841	0.821726	0.838161	0.824736	0.801026	0.813439	0.80264	0.823939	0.826421	0.467159	0.838646	0.785331	0.808715	0.427583	0.793145	11	130016100	NA	NA	NA
cg02278924	0.385582	0.394623	0.519918	0.545576	0.451011	0.477586	0.352694	0.501416	0.266476	0.496131	0.538383	0.522225	0.496195	0.660328	0.53705	0.558801	0.616838	0.54507	11	92814421	NA	NA	NA
cg02346421	0.0612869	0.0650934	0.0487683	0.0602962	0.0694677	0.0905139	0.0380793	0.0491738	0.0633901	0.0596789	0.0448509	0.0426948	0.0517928	0.0547058	0.28903	0.289916	0.417614	0.0832056	9	74383415	TMEM2	5'UTR	Island
cg02573922	0.723833	0.664235	0.760609	0.738527	0.735499	0.751451	0.755614	0.689159	0.412141	0.739889	0.766947	0.769058	0.443655	0.768728	0.42185	0.05774	0.426519	0.418072	1	48233113	TRABD2B	Body	NA
cg03192186	0.421633	0.415657	0.812557	0.808345	0.0393462	0.83382	0.795969	0.407239	0.412843	0.424206	0.75066	0.42574	0.809713	0.817113	0.805285	0.808805	0.811498	0.791753	7	46169519	NA	NA	NA
cg03225548	0.787432	0.774665	0.803468	0.789637	0.803308	0.792497	0.789503	0.785281	0.790174	0.835196	0.793521	0.800814	0.706785	0.445086	0.394694	0.813075	0.791357	0.803947	18	71811234	FBXO15	Body	N_Shelf
cg03364385	0.555686	0.608257	0.424574	0.349373	0.433676	0.20754	0.385621	0.544216	0.392535	0.473566	0.458919	0.250389	0.0478568	0.369384	0.300072	0.158411	0.218378	0.471716	3	174055303	NA	NA	NA
cg03776649	0.123179	0.0945736	0.0944728	0.0860977	0.145585	0.345679	0.599702	0.089478	0.0917484	0.0224215	0.163625	0.131733	0.691897	0.693079	0.643215	0.507303	0.734469	0.602198	5	125465533	NA	NA	NA
cg04244433	0.576992	0.548586	0.463642	0.33653	0.267073	0.454879	0.509794	0.470248	0.43532	0.462089	0.492439	0.494629	0.529624	0.653058	0.649047	0.424223	0.681572	0.578356	13	27999369	GTF3A	Body	S_Shore
cg04305804	0.0322017	0.0340364	0.048061	0.0512369	0.047429	0.462843	0.0227914	0.018559	0.0320856	0.0309565	0.0359415	0.0328374	0.46104	0.040552	0.438953	0.422932	0.450365	0.0543568	1	246464301	SMYD3	Body	NA
cg04315214	0.81753	0.866094	0.860715	0.833954	0.845758	0.666671	0.891141	0.839012	0.855614	0.871895	0.661224	0.893341	0.61848	0.654663	0.651843	0.857907	0.67503	0.793466	1	2043799	PRKCZ	5'UTR	N_Shelf
cg04519387	0.791783	0.739913	0.796089	0.766856	0.769632	0.766246	0.75	0.791722	0.744529	0.777438	0.82561	0.78048	0.780093	0.350785	0.728201	0.567638	0.738368	0.698544	11	65556438	OVOL1	Body	S_Shore
cg04547000	0.344481	0.442828	0.4134	0.554396	0.303262	0.335999	0.302348	0.274217	0.607872	0.39116	0.365194	0.417823	0.58255	0.885972	0.577759	0.588566	0.607535	0.360508	16	18967439	NA	NA	NA
cg04933176	0.640393	0.421204	0.595173	0.345467	0.425457	0.438902	0.335165	0.386784	0.522209	0.554157	0.409843	0.492751	0.733484	0.764528	0.78075	0.780961	0.701359	0.746567	1	167806490	ADCY10	ExonBnd	NA
cg05841700	0.0688214	0.241951	0.244863	0.29604	0.107334	0.206049	0.177724	0.166212	0.146806	0.097186	0.255413	0.185572	0.265388	0.309315	0.314785	0.31054	0.291938	0.320077	1	205819383	PM20D1	TSS200	S_Shore
cg05896524	0.0616972	0.4385	0.267341	0.0943318	0.160529	0.13478	0.129545	0.207282	0.316116	0.218161	0.138443	0.190165	0.0578206	0.132519	0.0544979	0.0637049	0.0477382	0.0865892	21	47604654	C21orf56	TSS1500	S_Shore
cg05983326	0.233106	0.269915	0.375215	0.239247	0.346023	0.273491	0.211156	0.250128	0.266973	0.231798	0.267815	0.348713	0.517079	0.426322	0.380217	0.449761	0.373816	0.239856	5	140710688	PCDHGA1	1stExon	N_Shore
cg06153448	0.537596	0.554848	0.578005	0.423762	0.588268	0.457411	0.489271	0.653353	0.599281	0.636478	0.650682	0.522297	0.364755	0.581255	0.400026	0.287754	0.387051	0.482188	2	9324127	NA	NA	NA
cg06231502	0.769952	0.719734	0.769854	0.765817	0.735765	0.801699	0.158574	0.745093	0.753906	0.775819	0.779762	0.826596	0.210149	0.234144	0.75901	0.185615	0.840758	0.177124	20	59862688	CDH4	Body	N_Shelf
cg06297160	0.839251	0.772964	0.709324	0.857237	0.819585	0.640805	0.731844	0.820981	0.802683	0.8623	0.785194	0.668727	0.741962	0.784785	0.752022	0.528875	0.542312	0.6483	16	88113837	NA	NA	S_Shelf
cg06354054	0.844336	0.395549	0.413747	0.854413	0.426917	0.862545	0.390116	0.39812	0.862145	0.406749	0.421168	0.861837	0.88556	0.883541	0.851579	0.866754	0.876603	0.861724	12	125440391	DHX37	Body	NA
cg07041488	0.439698	0.407646	0.440776	0.454989	0.840379	0.452689	0.405603	0.83715	0.430911	0.840482	0.436221	0.428355	0.848558	0.872258	0.43246	0.852104	0.860705	0.814999	16	24266347	CACNG3	TSS1500	N_Shore
cg07119157	0.813252	0.680449	0.723998	0.454663	0.636137	0.696323	0.850227	0.703438	0.644669	0.687627	0.783327	0.580284	0.42328	0.65263	0.690763	0.26455	0.330869	0.634925	1	1142932	TNFRSF18	TSS1500	S_Shore
cg07130381	0.477485	0.714094	0.757433	0.478195	0.488598	0.464739	0.48849	0.745786	0.445562	0.4632	0.499441	0.780385	0.795996	0.818232	0.777261	0.767064	0.789886	0.724681	10	44538622	NA	NA	NA
cg07167872	0.056626	0.217809	0.184882	0.272572	0.100921	0.156458	0.153137	0.128259	0.139683	0.0833457	0.245652	0.170171	0.278172	0.240499	0.304225	0.298898	0.255495	0.338983	1	205819463	PM20D1	TSS200	S_Shore
cg07352416	0.783852	0.65116	0.586707	0.596431	0.651351	0.807364	0.578135	0.764848	0.57717	0.673289	0.649008	0.624128	0.85094	0.852374	0.785372	0.752916	0.838684	0.610691	15	78651749	NA	NA	NA
cg07478795	0.821495	0.827446	0.814498	0.788376	0.845829	0.796885	0.390256	0.756881	0.794395	0.806229	0.832283	0.77756	0.436527	0.449313	0.421623	0.0441884	0.451939	0.835488	3	23782847	NA	NA	NA
cg07533224	0.100449	0.3551	0.318139	0.418203	0.174026	0.251345	0.235381	0.262301	0.217012	0.149296	0.363009	0.251767	0.363643	0.33991	0.423644	0.448431	0.39063	0.483735	1	205819345	PM20D1	TSS200	S_Shore
cg07601484	0.512561	0.694011	0.548279	0.530836	0.539742	0.722773	0.467326	0.72642	0.507188	0.52803	0.546111	0.772396	0.219459	0.558392	0.160399	0.534797	0.207162	0.543868	20	25120101	NA	NA	NA
cg07700317	0.42969	0.0324602	0.0416525	0.0363147	0.0279549	0.032828	0.0174553	0.0229399	0.0234201	0.0235832	0.0228501	0.449521	0.0235072	0.50926	0.444748	0.0297127	0.446958	0.47556	5	153281406	NA	NA	NA
cg07770222	0.4409	0.409501	0.499271	0.516191	0.416201	0.458005	0.343655	0.628465	0.613835	0.465452	0.57798	0.400396	0.722065	0.626791	0.352795	0.819907	0.685595	0.804935	8	144120106	C8orf31	TSS1500	NA
cg08090704	0.664764	0.636603	0.654478	0.672018	0.712076	0.681179	0.616652	0.651864	0.669499	0.705985	0.631534	0.707799	0.669532	0.258824	0.601393	0.60772	0.21232	0.216446	4	161096610	NA	NA	NA
cg08243356	0.15531	0.136107	0.173227	0.144902	0.167526	0.167807	0.0874694	0.131217	0.116861	0.144468	0.151446	0.0941615	0.171904	0.357195	0.3585	0.148944	0.584562	0.151732	18	46340667	CTIF	Body	NA
cg08292959	0.492906	0.500215	0.551841	0.123068	0.133464	0.155483	0.815174	0.0876814	0.513889	0.127907	0.0891597	0.55922	0.829349	0.604058	0.530852	0.808805	0.584457	0.522283	17	74878420	MGAT5B	Body	Island
cg08540654	0.461589	0.459606	0.574202	0.508625	0.447334	0.522079	0.449064	0.56842	0.588116	0.463663	0.605936	0.486796	0.677264	0.616614	0.451624	0.796646	0.695346	0.723501	8	144120617	C8orf31	TSS200	NA
cg08636328	0.878489	0.882177	0.879048	0.882207	0.468997	0.900126	0.875057	0.872634	0.896698	0.886407	0.884547	0.881928	0.458257	0.448439	0.433668	0.870845	0.443239	0.893411	16	19589996	C16orf62	Body	NA
cg08742575	0.0874592	0.41139	0.273807	0.1035	0.16712	0.154679	0.145441	0.220057	0.31745	0.225798	0.156664	0.209869	0.0601685	0.166612	0.0909749	0.102932	0.0654223	0.108394	21	47604166	C21orf56	5'UTR	S_Shore
cg08745107	0.0399276	0.0384135	0.038203	0.0386263	0.0393797	0.0495803	0.0230323	0.0253516	0.363935	0.0354871	0.0374851	0.0336234	0.391269	0.0371095	0.668013	0.375977	0.389848	0.0318957	11	67385544	NA	NA	S_Shore
cg08963013	0.0493241	0.432865	0.463314	0.0431782	0.0432553	0.0428672	0.0270916	0.039165	0.0304361	0.0462849	0.0433079	0.45728	0.448734	0.465182	0.421031	0.800858	0.468586	0.0391073	2	77235218	LRRTM4	Body	NA
cg09055659	0.856945	0.890296	0.856933	0.867356	0.881478	0.906626	0.866955	0.833848	0.883752	0.876241	0.876665	0.873406	0.437208	0.85724	0.850812	0.856209	0.883598	0.461835	12	72094869	TMEM19	3'UTR	NA
cg09116081	0.307841	0.262717	0.247026	0.27833	0.276646	0.311794	0.253952	0.224476	0.257722	0.200229	0.258956	0.164695	0.634918	0.470385	0.298456	0.252562	0.402983	0.280325	7	96643160	DLX6-AS1	Body	N_Shelf
cg09293560	0.538066	0.725003	0.532162	0.095274	0.678605	0.781895	0.678877	0.487865	0.68702	0.704027	0.531571	0.721711	0.504463	0.563961	0.0704837	0.0732824	0.0709988	0.0674058	7	150068240	REPIN1	TSS200	N_Shore
cg09356231	0.751771	0.733552	0.81502	0.805736	0.79338	0.794664	0.780804	0.762941	0.790728	0.791976	0.819184	0.787048	0.0525208	0.829229	0.799635	0.776671	0.433342	0.42946	10	80206902	NA	NA	NA
cg09702859	0.570454	0.478841	0.555171	0.594423	0.473502	0.524128	0.679042	0.581739	0.559723	0.41071	0.649639	0.498654	0.371458	0.35285	0.494059	0.452156	0.405461	0.519661	1	198901839	MIR181A1HG	Body	NA
cg09708852	0.891589	0.890464	0.891654	0.896676	0.896946	0.902407	0.867532	0.884691	0.888908	0.352952	0.901039	0.906189	0.191373	0.894471	0.891982	0.265909	0.274667	0.397809	7	48012337	HUS1	Body	NA
cg09906928	0.823898	0.823578	0.87689	0.849023	0.828768	0.870799	0.829721	0.834695	0.843592	0.86706	0.880541	0.883708	0.848651	0.269289	0.869611	0.822025	0.194707	0.281506	5	77808947	LHFPL2	5'UTR	S_Shelf
cg10030633	0.84401	0.85466	0.851273	0.853647	0.851489	0.485501	0.852949	0.858539	0.863065	0.859464	0.862107	0.85658	0.483261	0.491165	0.470317	0.866325	0.487245	0.861537	7	2121155	MAD1L1	Body	NA
cg10123377	0.44768	0.465644	0.486471	0.819333	0.456787	0.486281	0.472304	0.784965	0.800626	0.0309431	0.848617	0.498145	0.477489	0.433256	0.0416865	0.433617	0.0435637	0.053259	3	42387524	NA	NA	NA
cg10184387	0.399339	0.506137	0.512227	0.391744	0.496935	0.535183	0.592857	0.538677	0.488534	0.507715	0.550765	0.61209	0.262219	0.383365	0.403306	0.500458	0.211862	0.364884	4	78289079	NA	NA	NA
cg10240950	0.864735	0.839976	0.813164	0.857258	0.864621	0.844567	0.849721	0.877888	0.851945	0.833809	0.852136	0.873559	0.867359	0.639022	0.615523	0.641468	0.645391	0.603006	12	110486919	C12orf76	Body	S_Shore
cg10360725	0.082343	0.170563	0.147665	0.881385	0.175849	0.89412	0.167798	0.139795	0.890705	0.14811	0.88076	0.890942	0.914259	0.883396	0.874079	0.912275	0.868823	0.906492	8	144139316	NA	NA	NA
cg10583942	0.693705	0.544155	0.631035	0.46448	0.546793	0.577237	0.669935	0.598734	0.509856	0.570977	0.733763	0.511331	0.320329	0.553012	0.602453	0.294118	0.297968	0.578021	1	1142892	TNFRSF18	TSS1500	S_Shore
cg10738648	0.76194	0.734556	0.789456	0.753733	0.802324	0.759819	0.661708	0.74721	0.850509	0.876812	0.794005	0.75554	0.767331	0.480838	0.369637	0.403451	0.82912	0.414531	12	110888857	ARPC3	TSS1500	S_Shore
cg10940750	0.429802	0.0232083	0.862523	0.413793	0.407861	0.43263	0.37566	0.806293	0.0185788	0.348801	0.863765	0.372653	0.437691	0.848116	0.864779	0.889657	0.901031	0.884624	10	90520101	LIPN	TSS1500	NA
cg11146476	0.319745	0.149032	0.120073	0.130207	0.276986	0.139191	0.395708	0.149301	0.138008	0.133492	0.132623	0.164341	0.136787	0.218303	0.305982	0.309537	0.548421	0.438349	18	12857703	PTPN2	Body	NA
cg11311202	0.85987	0.696792	0.840642	0.769634	0.712545	0.799704	0.841383	0.726331	0.777668	0.785694	0.705994	0.782458	0.585421	0.709585	0.624955	0.605725	0.673235	0.726037	8	2025828	MYOM2	Body	NA
cg11405538	0.887035	0.893838	0.897356	0.901229	0.913843	0.921986	0.890086	0.873089	0.894193	0.897117	0.883021	0.920523	0.931961	0.877999	0.561181	0.878955	0.591165	0.645123	5	3177877	NA	NA	NA
cg11526630	0.551897	0.491975	0.557165	0.444392	0.543109	0.50939	0.47931	0.630419	0.55222	0.497337	0.517308	0.404679	0.625224	0.51397	0.642986	0.666079	0.714086	0.547882	7	4845567	RADIL	Body	N_Shelf
cg11920595	0.0408385	0.0451738	0.0344632	0.040118	0.476476	0.0510613	0.0367095	0.032039	0.0342788	0.0264244	0.49079	0.0312962	0.0418251	0.473581	0.464449	0.0309355	0.911327	0.887851	10	104373903	SUFU	Body	NA
cg12073301	0.439678	0.310606	0.319495	0.326389	0.338188	0.345679	0.278761	0.265258	0.259615	0.28355	0.290795	0.430168	0.308429	0.496386	0.828225	0.289916	0.417614	0.839538	11	47345685	MADD	Body	NA
cg12116564	0.730926	0.742995	0.71587	0.71764	0.725873	0.743857	0.664741	0.714616	0.651772	0.734095	0.7425	0.698119	0.746073	0.713647	0.386423	0.404743	0.383218	0.412804	6	5951562	NA	NA	NA
cg12129912	0.0668265	0.0637722	0.142263	0.0234917	0.419347	0.0884956	0.438363	0.909965	0.42119	0.518437	0.0550902	0.0559559	0.932135	0.931411	0.424432	0.939235	0.489766	0.463266	10	97123120	SORBS1	Body	NA
cg12307373	0.320035	0.0321573	0.379717	0.346835	0.362142	0.0370754	0.342161	0.337331	0.0271493	0.371538	0.0346808	0.37618	0.0586089	0.0522747	0.042559	0.0385439	0.0237046	0.0391341	11	103305609	DYNC2H1	Body	NA
cg12322605	0.444979	0.652168	0.727106	0.42292	0.707521	0.70879	0.733535	0.430356	0.698934	0.451909	0.722206	0.76636	0.038727	0.448186	0.0379925	0.0529577	0.761472	0.42146	15	22904503	CYFIP1	5'UTR	NA
cg12421087	0.839475	0.850883	0.826061	0.841635	0.804978	0.827196	0.810846	0.867442	0.852374	0.828064	0.86858	0.84701	0.354893	0.818012	0.738523	0.350962	0.865731	0.835073	10	1083304	C10orf110	Body	NA
cg12765123	0.502221	0.53532	0.303736	0.487121	0.502542	0.584599	0.631015	0.504578	0.338863	0.419741	0.546591	0.397109	0.763728	0.550903	0.541321	0.764488	0.560005	0.56755	10	132100019	NA	NA	NA
cg12870014	0.42624	0.4122	0.359707	0.323628	0.425124	0.387323	0.231043	0.37337	0.333333	0.3182	0.313557	0.267211	0.336899	0.615896	0.57195	0.61474	0.574794	0.64899	12	110450643	ANKRD13A	Body	NA
cg12898220	0.109115	0.408623	0.407536	0.429023	0.173441	0.285249	0.264018	0.274857	0.232084	0.160441	0.401712	0.261755	0.394201	0.380874	0.457022	0.494999	0.427223	0.538475	1	205819356	PM20D1	TSS200	S_Shore
cg13247402	0.570017	0.658959	0.630189	0.580088	0.590106	0.661671	0.524873	0.542152	0.653279	0.659922	0.686065	0.527741	0.721012	0.760047	0.65293	0.705989	0.774654	0.684211	14	96087205	NA	NA	NA
cg13264672	0.31844	0.171972	0.323295	0.308505	0.1753	0.180574	0.249715	0.291567	0.259911	0.309223	0.155841	0.242008	0.313009	0.412462	0.286999	0.450626	0.285162	0.451196	7	39993440	CDK13	Body	S_Shore
cg13430687	0.386886	0.874052	0.871458	0.875213	0.406139	0.83944	0.852047	0.86438	0.375645	0.865909	0.880032	0.898413	0.882338	0.404964	0.028892	0.396131	0.385077	0.414098	15	70367249	TLE3	Body	NA
cg13514836	0.443907	0.451656	0.449147	0.838151	0.458992	0.450706	0.808734	0.429622	0.447066	0.433097	0.449067	0.431953	0.870194	0.439807	0.831124	0.838599	0.844691	0.844735	6	111944537	NA	NA	NA
cg13553000	0.879024	0.83823	0.901166	0.846406	0.887389	0.871917	0.874727	0.429664	0.874174	0.88697	0.880991	0.895354	0.900731	0.0238576	0.883902	0.424962	0.452251	0.447697	22	44022344	EFCAB6	ExonBnd	NA
cg13749548	0.751002	0.102714	0.736326	0.159853	0.756341	0.962334	0.793854	0.780792	0.0881288	0.186963	0.790971	0.80504	0.122038	0.209131	0.130693	0.0465352	0.130399	0.12537	14	75722495	NA	NA	N_Shelf
cg13877999	0.767199	0.762662	0.763438	0.793645	0.77257	0.80602	0.798834	0.789993	0.814589	0.793417	0.794282	0.818716	0.446234	0.827283	0.807976	0.451071	0.832421	0.441219	20	42194607	SGK2	5'UTR	NA
cg13992444	0.0760525	0.319277	0.376293	0.376966	0.448355	0.0774001	0.300359	0.176574	0.0588636	0.3734	0.294488	0.24233	0.461873	0.535661	0.491985	0.442946	0.562284	0.452982	6	149368110	UST	Body	NA
cg14021373	0.386637	0.651438	0.788489	0.811717	0.776146	0.781617	0.812347	0.770549	0.417406	0.814906	0.82748	0.420292	0.0543068	0.420512	0.424262	0.779943	0.434273	0.413063	9	124328012	DAB2IP	TSS1500	NA
cg14051562	0.839451	0.814484	0.839847	0.870718	0.867799	0.859215	0.857758	0.810958	0.811917	0.824103	0.82929	0.868653	0.421442	0.903773	0.438008	0.872065	0.86005	0.436531	18	35074601	CELF4	Body	NA
cg14159672	0.0856018	0.347445	0.297084	0.361596	0.142753	0.252764	0.205672	0.226041	0.206533	0.141837	0.336421	0.241313	0.342329	0.342627	0.361386	0.402681	0.353514	0.46184	1	205819179	PM20D1	1stExon	Island
cg14317533	0.554424	0.380149	0.598524	0.58956	0.32723	0.436968	0.683603	0.331922	0.549687	0.366042	0.355735	0.369176	0.356232	0.334219	0.340725	0.34209	0.110403	0.33092	2	127886316	NA	NA	NA
cg14528964	0.657064	0.730625	0.667472	0.733169	0.661447	0.670958	0.730925	0.75617	0.724938	0.415587	0.680462	0.768505	0.690931	0.361017	0.392165	0.63722	0.37625	0.667274	2	178938591	PDE11A	TSS1500	S_Shore
cg14575697	0.382199	0.0407504	0.38468	0.653951	0.0568223	0.391212	0.355551	0.371877	0.330419	0.041792	0.652227	0.364112	0.704248	0.731087	0.704594	0.672242	0.68928	0.684832	3	123110225	ADCY5	Body	NA
cg14759944	0.414431	0.544582	0.533673	0.466121	0.522452	0.317968	0.306966	0.31905	0.328573	0.46591	0.641153	0.348229	0.580277	0.720725	0.515915	0.52469	0.660822	0.558504	5	80009589	MSH3	Body	NA
cg14781735	0.342756	0.313673	0.189242	0.228147	0.392419	0.228933	0.228818	0.2	0.381917	0.32369	0.223176	0.234889	0.554217	0.383007	0.355433	0.416417	0.327164	0.258993	X	122319974	GRIA3	Body	S_Shore
cg14825413	0.296487	0.363166	0.361642	0.300147	0.345656	0.421643	0.323396	0.377797	0.352101	0.22249	0.398432	0.129776	0.131835	0.199402	0.247013	0.172352	0.305464	0.1383	8	144358566	GLI4	Body	Island
cg14877834	0.484532	0.463903	0.479592	0.413527	0.4884	0.850163	0.867294	0.463447	0.461273	0.796689	0.0285125	0.493825	0.0490918	0.0381856	0.0362371	0.0354441	0.433685	0.0375396	10	34151366	NA	NA	NA
cg14893161	0.064406	0.247806	0.256191	0.309267	0.127899	0.22428	0.185108	0.171496	0.166295	0.117909	0.30538	0.206564	0.304191	0.318881	0.339651	0.367217	0.328433	0.377332	1	205819251	PM20D1	5'UTR	S_Shore
cg14935948	0.219858	0.403777	0.187333	0.381233	0.524343	0.392215	0.362906	0.158276	0.351108	0.39355	0.407255	0.582592	0.538452	0.545558	0.592978	0.58171	0.369593	0.470624	13	106813724	NA	NA	NA
cg15029183	0.0271483	0.0220211	0.413055	0.0262818	0.412825	0.021233	0.407651	0.0197709	0.387419	0.0306117	0.380592	0.0290265	0.41606	0.419264	0.391504	0.39948	0.444506	0.435597	6	143586006	AIG1	Body	NA
cg15145341	0.226921	0.336714	0.224657	0.248478	0.381645	0.313357	0.233416	0.307339	0.413694	0.36417	0.327714	0.147081	0.446717	0.162586	0.469653	0.473267	0.493296	0.588552	13	25506340	LOC646405	Body	Island
cg15251456	0.293478	0.914958	0.553518	0.909074	0.9192	0.913948	0.383732	0.334426	0.927563	0.928225	0.915193	0.925663	0.449753	0.519941	0.483146	0.428295	0.411429	0.449477	22	50862757	PPP6R2	Body	Island
cg15395171	0.817708	0.051289	0.796193	0.439749	0.476323	0.785812	0.781383	0.428763	0.815545	0.46105	0.489833	0.0402437	0.0446758	0.0403896	0.043375	0.0462428	0.446546	0.0363114	6	149300867	UST	Body	NA
cg15695738	0.512487	0.472742	0.482677	0.551676	0.515712	0.638	0.45148	0.597617	0.546251	0.537813	0.479757	0.526974	0.163818	0.490524	0.215024	0.255205	0.223087	0.489293	19	35329860	NA	NA	Island
cg15735438	0.870132	0.880288	0.888985	0.881579	0.925936	0.923515	0.88627	0.898332	0.878589	0.908859	0.892186	0.887099	0.881798	0.914122	0.39274	0.407869	0.404151	0.891021	13	113349625	ATP11A	Body	N_Shore
cg15828613	0.448963	0.451935	0.473297	0.046522	0.479424	0.040777	0.444475	0.449894	0.446677	0.0315955	0.478075	0.0355739	0.882331	0.467511	0.483351	0.457853	0.473151	0.874963	11	8714324	NA	NA	S_Shelf
cg15885274	0.68438	0.729077	0.815814	0.795717	0.813292	0.822969	0.739594	0.697955	0.693618	0.90875	0.808459	0.845131	0.909053	0.905456	0.807118	0.878013	0.898015	0.899061	4	6891202	NA	NA	NA
cg16185299	0.440878	0.374858	0.306891	0.432594	0.45322	0.406914	0.350669	0.328784	0.337173	0.414757	0.405788	0.510801	0.558071	0.66424	0.428007	0.552269	0.412709	0.412536	5	3326644	NA	NA	Island
cg17178900	0.168064	0.49476	0.448007	0.516177	0.281382	0.402311	0.352528	0.369912	0.321937	0.263415	0.463019	0.405335	0.472249	0.475205	0.499076	0.5696	0.511141	0.576454	1	205818956	PM20D1	Body	Island
cg17361885	0.761943	0.793592	0.841293	0.576586	0.761303	0.639311	0.751736	0.653751	0.80261	0.809853	0.701831	0.55028	0.63469	0.567832	0.589967	0.601478	0.553666	0.617075	17	74700999	MXRA7	Body	NA
cg17460368	0.848707	0.862792	0.870787	0.871524	0.855996	0.890201	0.847569	0.885361	0.875512	0.865133	0.871123	0.893589	0.873299	0.485523	0.871842	0.849483	0.491285	0.470061	3	114566265	ZBTB20	5'UTR	NA
cg17704839	0.533111	0.405077	0.533329	0.547307	0.519375	0.539203	0.527134	0.402617	0.533629	0.532716	0.53039	0.526936	0.0510821	0.0603215	0.50695	0.560308	0.410796	0.431328	19	9939038	UBL5	Body	S_Shore
cg17762146	0.306645	0.314993	0.186876	0.39879	0.346256	0.129191	0.375487	0.32596	0.370244	0.266589	0.354162	0.18605	0.0556793	0.0751725	0.0653706	0.315988	0.0887026	0.0604938	3	197826010	NA	NA	NA
cg18140268	0.551974	0.791194	0.596135	0.572108	0.567846	0.574155	0.31627	0.653899	0.737385	0.514154	0.584032	0.627216	0.732406	0.687806	0.863504	0.615654	0.712398	0.822237	1	147781827	NA	NA	N_Shore
cg18444006	0.427454	0.571049	0.470894	0.415949	0.477914	0.393536	0.522957	0.443349	0.509881	0.397606	0.55381	0.290725	0.714446	0.590096	0.550123	0.532101	0.559357	0.590149	14	58179073	SLC35F4	Body	NA
cg18500967	0.248016	0.311644	0.885385	0.323777	0.301662	0.264793	0.782261	0.102828	0.8418	0.888776	0.178197	0.236162	0.852982	0.87599	0.824628	0.884594	0.837263	0.822896	7	17826367	NA	NA	NA
cg18566515	0.360184	0.176895	0.339896	0.345662	0.487441	0.455685	0.472937	0.280525	0.523386	0.247004	0.229327	0.461859	0.444521	0.520862	0.36939	0.579166	0.581191	0.523976	10	123356236	FGFR2	5'UTR	N_Shore
cg18594701	0.548126	0.534931	0.465149	0.624635	0.550465	0.558708	0.629289	0.576015	0.570772	0.337757	0.620364	0.547772	0.797196	0.750811	0.594799	0.681689	0.658931	0.59925	11	55111658	OR4A16	1stExon	NA
cg19214707	0.351444	0.732566	0.731432	0.351243	0.0395033	0.331975	0.730785	0.321896	0.347701	0.364002	0.393782	0.38408	0.371649	0.0500408	0.361387	0.0250171	0.0254954	0.0324383	7	3157722	NA	NA	NA
cg19443707	0.318543	0.203905	0.216223	0.291023	0.323402	0.334651	0.220583	0.3014	0.213588	0.312479	0.285624	0.218988	0.373518	0.374463	0.419468	0.329985	0.486585	0.34647	8	31354807	NA	NA	NA
cg19621538	0.585199	0.8642	0.881983	0.877073	0.570509	0.903045	0.859316	0.89338	0.880395	0.886309	0.873177	0.891731	0.875914	0.519575	0.468689	0.522878	0.404959	0.599125	1	172942446	NA	NA	NA
cg19759847	0.835251	0.843243	0.869625	0.85984	0.849035	0.833934	0.840899	0.805063	0.864638	0.882869	0.885611	0.435509	0.43488	0.0394306	0.878244	0.046443	0.8627	0.434835	17	56283364	MKS1	3'UTR	NA
cg19774820	0.785255	0.848051	0.753344	0.833277	0.853936	0.818696	0.781312	0.854479	0.79662	0.81636	0.839335	0.854091	0.627078	0.866432	0.802626	0.83467	0.513514	0.625647	2	209100943	NA	NA	NA
cg19921651	0.29478	0.567716	0.564795	0.558645	0.323083	0.359903	0.363181	0.548098	0.317621	0.328465	0.553609	0.665646	0.65312	0.619499	0.586293	0.581226	0.682228	0.550118	10	44494208	NA	NA	NA
cg20189467	0.00930449	0.528958	0.00981738	0.0120243	0.589069	0.0122264	0.00625844	0.00574346	0.00586295	0.00714545	0.00674494	0.00785555	0.57369	0.0126781	0.535801	0.549612	0.568517	0.570225	17	16649246	CCDC144A	Body	NA
cg20312418	0.387225	0.378809	0.407808	0.384624	0.760322	0.407548	0.805058	0.347123	0.36263	0.386896	0.794428	0.803545	0.810204	0.805538	0.79075	0.766261	0.777226	0.748053	10	10403467	NA	NA	NA
cg20442191	0.492974	0.424277	0.407	0.408163	0.529424	0.489429	0.873896	0.491228	0.498311	0.3906	0.350181	0.451063	0.870878	0.858628	0.442139	0.879754	0.446293	0.865036	5	2564514	NA	NA	Island
cg20738874	0.376258	0.356233	0.386677	0.384496	0.402885	0.596806	0.346049	0.332028	0.183293	0.572887	0.420195	0.193972	0.587674	0.58234	0.50565	0.580412	0.548171	0.585535	22	50937008	NA	NA	NA
cg20769442	0.317222	0.299139	0.475816	0.317272	0.504609	0.481661	0.324934	0.310817	0.318085	0.319812	0.514021	0.49302	0.523686	0.515027	0.495634	0.462639	0.541551	0.457948	21	37579961	DOPEY2	Body	NA
cg20999387	0.272083	0.408686	0.295719	0.36659	0.375686	0.400317	0.319457	0.31877	0.449037	0.237961	0.342233	0.262628	0.640366	0.585106	0.564925	0.46008	0.340688	0.295915	10	124740624	PSTK	Body	S_Shore
cg21052814	0.342513	0.520884	0.377099	0.59515	0.343584	0.50337	0.313057	0.370579	0.48803	0.467871	0.469745	0.686223	0.492034	0.673787	0.563395	0.727287	0.707766	0.60736	15	79328213	RASGRF1	Body	NA
cg21093902	0.553049	0.532449	0.719053	0.506284	0.564276	0.437454	0.697926	0.755577	0.493417	0.489385	0.49504	0.174624	0.81194	0.81801	0.75469	0.794113	0.474397	0.781492	2	25097146	ADCY3	Body	NA
cg21098323	0.68923	0.626614	0.675697	0.625284	0.6229	0.645734	0.570074	0.625398	0.562568	0.653662	0.64787	0.800471	0.510874	0.477351	0.483785	0.566184	0.582188	0.580728	19	54605642	OSCAR	TSS1500	N_Shore
cg21147238	0.53464	0.498516	0.422566	0.616133	0.520581	0.688484	0.440597	0.490347	0.47414	0.615667	0.466394	0.446476	0.677504	0.688797	0.661345	0.657963	0.682363	0.671052	22	44838755	LOC101927526	TSS1500	NA
cg21260733	0.54279	0.640989	0.407952	0.660842	0.603494	0.404028	0.564875	0.5618	0.602261	0.514861	0.542541	0.416181	0.345574	0.343125	0.33113	0.541414	0.417331	0.373854	3	197826510	NA	NA	N_Shelf
cg21788897	0.162939	0.111942	0.0872114	0.088291	0.129745	0.166789	0.0977826	0.13926	0.153502	0.134742	0.272342	0.0550041	0.474506	0.108612	0.150068	0.288865	0.21096	0.242488	8	145639074	SLC39A4	Body	Island
cg21903706	0.810153	0.883292	0.82551	0.847052	0.857477	0.889114	0.810764	0.881089	0.806287	0.842938	0.833193	0.899864	0.268994	0.831447	0.273101	0.820702	0.255144	0.854718	20	25118271	NA	NA	NA
cg21963178	0.588722	0.578042	0.552871	0.0106164	0.575404	0.0126427	0.551128	0.589017	0.592322	0.589619	0.00643777	0.0081222	0.00877393	0.0105496	0.00767908	0.00922509	0.00853578	0.00869958	10	75571738	NDST2	TSS200	Island
cg22273354	0.411606	0.460547	0.449688	0.41201	0.496549	0.493537	0.621192	0.488132	0.495432	0.426927	0.413975	0.493961	0.660024	0.693254	0.692493	0.652902	0.658418	0.506359	11	47863126	NUP160	Body	NA
cg22558291	0.149827	0.219338	0.148527	0.164094	0.312751	0.189563	0.198876	0.218251	0.275015	0.24172	0.178366	0.119569	0.350514	0.116937	0.360343	0.412726	0.288568	0.435632	13	25506131	LOC646405	Body	Island
cg22771161	0.742937	0.724521	0.754163	0.771588	0.740606	0.746072	0.709792	0.726274	0.714251	0.739351	0.741471	0.71768	0.796421	0.44756	0.733339	0.390643	0.742202	0.416786	19	4788146	NA	NA	N_Shelf
cg22829325	0.337698	0.299487	0.383495	0.368511	0.29922	0.369058	0.298373	0.392146	0.516051	0.306116	0.421651	0.335062	0.492692	0.458489	0.313385	0.645355	0.482231	0.573898	8	144120484	C8orf31	TSS200	NA
cg22915785	0.486904	0.449092	0.552369	0.533072	0.434182	0.475694	0.390855	0.633897	0.664657	0.45193	0.579577	0.431246	0.697693	0.704612	0.422341	0.817931	0.66848	0.75642	8	144120111	C8orf31	TSS1500	NA
cg23316161	0.0201026	0.0207458	0.130673	0.0380649	0.0376815	0.0323224	0.0154038	0.0317434	0.0167589	0.0131689	0.17175	0.0274965	0.175234	0.175403	0.202733	0.169894	0.0480419	0.151489	12	133532874	ZNF605	1stExon	Island
cg23420995	0.160689	0.216887	0.17826	0.175196	0.161021	0.164894	0.116582	0.157772	0.140935	0.226623	0.19686	0.125399	0.375477	0.135567	0.333178	0.188518	0.329317	0.317605	13	36708219	NA	NA	S_Shelf
cg23658987	0.177534	0.425574	0.155452	0.431736	0.174894	0.180051	0.384513	0.137438	0.414521	0.120359	0.432887	0.0594982	0.411461	0.441042	0.417465	0.727041	0.745113	0.442011	1	175047784	TNN	Body	N_Shore
cg24037715	0.551257	0.536634	0.655116	0.556543	0.590025	0.598373	0.557093	0.565268	0.60286	0.882443	0.596774	0.598013	0.622703	0.885901	0.879807	0.880517	0.897835	0.577002	14	35203968	NA	NA	NA
cg24047214	0.515373	0.561139	0.18037	0.630813	0.516994	0.382349	0.51533	0.456651	0.489437	0.465798	0.428268	0.399087	0.326594	0.273036	0.238687	0.442825	0.350009	0.269034	3	197831558	NA	NA	N_Shore
cg24101670	0.38586	0.412095	0.376375	0.43703	0.45561	0.483605	0.372315	0.303303	0.387091	0.411359	0.430866	0.545982	0.641201	0.620427	0.533739	0.428337	0.542303	0.505198	5	140748861	PCDHGB3	TSS1500	N_Shore
cg24303062	0.860121	0.868861	0.880868	0.889715	0.874134	0.88589	0.83738	0.842828	0.869057	0.889004	0.846203	0.867368	0.883424	0.312132	0.363688	0.824073	0.880863	0.408949	20	31327760	COMMD7	Body	N_Shelf
cg24424997	0.652299	0.678034	0.673598	0.652869	0.695652	0.691077	0.52537	0.561678	0.57649	0.609723	0.689935	0.621297	0.39281	0.323685	0.470637	0.382801	0.616915	0.442627	14	93252455	NA	NA	NA
cg24503407	0.112831	0.332952	0.28787	0.347819	0.181812	0.244749	0.203554	0.231374	0.184947	0.143612	0.323321	0.219374	0.321033	0.322835	0.374448	0.380168	0.357642	0.418858	1	205819492	PM20D1	TSS1500	S_Shore
cg24529615	0.511734	0.476316	0.493601	0.0407494	0.0351321	0.0361721	0.0237355	0.0294767	0.495077	0.0287254	0.465887	0.0293061	0.82746	0.828572	0.801814	0.028381	0.516793	0.488575	1	35661778	NA	NA	S_Shelf
cg24787593	0.917861	0.913764	0.909674	0.289811	0.931889	0.909058	0.920447	0.923457	0.914902	0.922841	0.921757	0.927187	0.933761	0.927629	0.232581	0.179348	0.216707	0.190875	15	22982193	CYFIP1	Body	Island
cg24800226	0.778011	0.272727	0.297333	0.819581	0.830765	0.810127	0.780288	0.832883	0.821345	0.842946	0.838319	0.161184	0.236948	0.338624	0.818148	0.184991	0.192529	0.188948	4	7502706	SORCS2	Body	NA
cg24859648	0.045025	0.0365431	0.043957	0.0435412	0.0427548	0.0342476	0.0293347	0.0328449	0.0331553	0.0501483	0.034558	0.0436721	0.353371	0.358704	0.347547	0.0444245	0.0475352	0.0449529	20	17680544	BANF2	TSS200	NA
cg24925741	0.0341058	0.385725	0.0368377	0.0294227	0.403426	0.385789	0.0248274	0.37213	0.378046	0.0258834	0.0266146	0.0262797	0.758546	0.392104	0.710248	0.381596	0.397725	0.399917	1	2245221	NA	NA	N_Shore
cg25545878	0.0545413	0.396235	0.273497	0.0928135	0.150701	0.122618	0.144025	0.172688	0.287318	0.20119	0.12668	0.200963	0.0491734	0.118708	0.0616921	0.0688323	0.0497507	0.103252	21	47604361	C21orf56	5'UTR	S_Shore
cg26354017	0.151094	0.471511	0.39869	0.45902	0.257618	0.373231	0.315152	0.328018	0.337519	0.278924	0.426385	0.367524	0.480166	0.402037	0.475878	0.510275	0.479255	0.554003	1	205819088	PM20D1	1stExon	Island
cg26723766	0.492656	0.447843	0.443568	0.445089	0.468945	0.539016	0.424929	0.512917	0.473834	0.50737	0.409887	0.536886	0.524345	0.627133	0.640254	0.642143	0.513559	0.552904	5	140738008	PCDHGA4	Body	S_Shore
cg27084028	0.0450182	0.532174	0.41518	0.0461287	0.38445	0.0388113	0.392811	0.389013	0.385719	0.0327901	0.035614	0.411541	0.0385529	0.0407213	0.0267235	0.0294794	0.0350663	0.0383297	7	6836436	RSPH10B	Body	NA
cg27360277	0.746997	0.668141	0.731221	0.712077	0.698574	0.749273	0.643937	0.715068	0.49203	0.753908	0.751357	0.723364	0.515002	0.526154	0.510619	0.713757	0.493094	0.53372	21	40297666	LOC400867	Body	NA
cg27474783	0.430506	0.38162	0.39566	0.383296	0.400717	0.376501	0.296463	0.275684	0.384623	0.367015	0.424619	0.607306	0.414878	0.55474	0.476355	0.571573	0.451888	0.511888	10	119998616	NA	NA	NA
