# Supplementary material for: Integration of Methylation and Gene Expression Deciphered Candidate Biomarkers DAB2IP and SMYD3 in Delayed Encephalopathy After Carbon Monoxide Poisoning
Source: CNS Neurosci Ther. 2025 Feb 15;31(2):e70270. doi: 10.1111/cns.70270 (PMC11829117; doi:10.1111/cns.70270)
Supplement: Supplementary file 4 — Table S3. [file CNS-31-e70270-s004.xlsx]

## Sheet: Supplementary Table 3
Table S3. The differential expression analysis result of four differential methylated and differential expressed genes.
Gene	CpG	logFC	AveExpr	t	P.Value	adj.P.Val	B	change
DAB2IP	cg14021373	1.54245	-0.48798	3.20987	0.00432617	0.218912	-1.92664	up
SMYD3	cg04305804	-0.427326	1.91777	-2.18509	0.0407349	0.4483	-3.85656	down
